# Supplementary material for: Evaluation of Hydroxyl Radical Reactivity by Thioether Group Proximity in Model Peptide Backbone: Methionine versus S-Methyl-Cysteine
Source: Int J Mol Sci. 2022 Jun 11;23(12):6550. doi: 10.3390/ijms23126550 (PMC9224496; doi:10.3390/ijms23126550)
Supplement: Supplementary file 1 [file ijms-23-06550-s001.zip]

Archive with 1 entries (1 files):
- ijms-1748923-supplementary.pdf
